# Supplementary material for: Forgotten muscle: diaphragm and sudden infant death syndrome
Source: World J Pediatr. 2026 Apr 9;22(4):389–97. doi: 10.1007/s12519-026-01026-5 (PMC13221364; doi:10.1007/s12519-026-01026-5)
Supplement: Supplementary file 1 — (XLSX 14 KB) [file 12519_2026_1026_MOESM1_ESM.xlsx]

## Sheet: Sheet1
	Supplementary Table 1. Pathological studies on sudden infant death syndrome and the diaphragm (1989-1998)
Author, year	SIDS definition	Cohort characteristics						Diaphragm variables					Methods	Results
		SIDS cases, n	Age	Sex	Controls, n	Age	Sex
Kariks, 1989 [58]	SIDS samples collected from Division of Forensic Medicine Glebe, Sydney, Australia.	242	NA	NA	NA	NA	NA	Presence of microscopic lesions, contraction bands, damaged fibres, central vacuolation, stromal condensation macrophage and phagocytic cell infiltrate, stromal condensation, scarring and muscle fibre coagulative necrosis					Tissue was fixed in 4% buffered formaldehyde solution, paraffin embedded, 5 µm thick sections cut and stained with haematoxylin and eosin, acid fuchsin, phosphotunstic acid, haematoxylin and in 35 cases von Kossa staining for stainable calcium. Few frozen sections were submitted to histochemical staining for malic dehydrogenase. 35 cases were examined with fluorescence microscope	Focal acute muscle fibre coagulative necrosis was identified in 198 cases. In 44 cases no definite microscopic lesions could be identified. The presence and extent of contraction bands varied from case to case. Acute coagulative necrosis also varied case to case. Intrapleural and interstitial haemorrhage was present in 14 cases. Muscle fibre atrophy was present in 35 cases
de Silva et al., 1992 [56]	NA	9	3-510 d	NA	4	2-420 d	NA	Proportion of type 1 fibres in diaphragm and intercostal muscles					Samples were collected < 26 h postmortem. Samples taken from same region of diaphragm. Frozen sections were stained for myofibrillary adenosine triphosphatase at pH 9.4, fibres were classified as fibre type 1 and 2 based on intensity of reaction. Quantification performed on photographs, over 300 fibres counted for each sample	There were significantly (P = 0.010) fewer type 1 fibres in SIDS group compared to controls. In the external intercostal muscles, there was no statistically significant difference in fibre types between SIDS and control group. Mean cross sectional area of fibre types in both muscles was similar in SIDS and control group. There was no correlation between postnatal age and fibre type numbers in eit…
Silver et al., 1992 [60]	Complete autopsies performed. No evidence of preceding illness. Clinical record reviewed, including details of any resuscitation. In SIDS cases, a history was obtained by interviewing one or both parents	30	3-11 wk	NA	95	70 perinates age < 15 d 55 infants > 15 d and < 1 y at time of death	NA	Morphology, frequency and distribution of diaphragmatic contraction band necrosis					The diaphragm samples were fixed in neutral buffered formalin. After complete fixation, blocks of costal diaphragm were cut transversely and longitudinally. Sections were cut at thickness of 5 µm and stained with hematoxylineosin. Then at least 3 serial 3-µm sections were cut and stained with hematoxylineosin, Masson trichrome and Luxol fast blue. The presence and degree of autolytic changes were…	In newborns and infants who died suddenly contraction band necrosis in the diaphragm is a common finding. In cases that showed the most extensive lesions, acute asphyxia was the usual mode of death; within eight diagnostic categories birth asphyxia (11 of 26 cases) and sudden infant death syndrome (19 of 30 cases) had the highest frequency of lesions
Tennyson et al., 1994 [55]	SIDS diagnosis made after complete review of all pathologic, microbiologic and medico-legal data excluding all unexpected death cases with identified anatomical lesions	37	0.75-8 mon	NA	46	0-23 mon	NA	Mean ratio of type 1 to type 2 diaphragm muscle fibres during first 3 mon of life and subsequent 3 mon (from 3-8 mon of age) Average mean muscle fibre diameter for type 1 and type 2 fibres					Muscle fibre type analysis made either by the ATPase or avidin biotin complex. Immunoperoxidase procedure for paraffin sections was use. Monoclonal anti-skeletal myosin was used as primary antibody for type 2 muscle fibres. Determination of muscle fibres and type 1/type 2 ratio: The interactive image analysis program and Perceptics NuVision Image Analysis Workstation programs were used to detect …	Mean ratio of type 1 and type 2 fibres in SIDS group differs considerably during first 3 mon (0.63 ± 0.66) from controls (0.34 ± 0.08). During second 3 mon mean ratio was indistinguishable from controls (0.46 ± 0.32 vs. 0.56 ± 0.07) . The average mean fibre diameter for SIDS group was significantly larger (P < 0.001) compared to controls
Lamont et al., 1995 [54]	Any infant upto 18 mon in whom cause of death could not be found following full history, examination of the death scene and postmortem examination	37	Mean age 55.4 wk	27 male 10 female	20	Mean age 65.8 wk	9 male 11 female	Share of type 1 and type 2 muscle fibres in diaphragm, intercostal and Psoas muscle in males and females Fibre type area fraction Fibre type mean diameter					Muscles samples were attached to wooden chucks with polyvinyl-polyethylene compound, oriented for transverse sections, frozen by immersion in isopentane and stored at - 80 °C. Sections 8 µm thick were stained for ATPase at a pH of 9.4 to identofy type 1 and 2 fibers. Black and white photomicrographs were processed to 8x10 inch prints. At least 300 fibers were counted for each muscle	There were fewer type 1 fibers in SIDS (median 30%) compared with control (median 40%) infants. No change were found in the external intercostal or psoas muscle
Weis et al., 1998 [61]	SIDS was assumed prior to autopsy based on report provided by parents.	7	49-274 d	NA	7	Newborn to 312 d	3 male 4 female	Variation of diaphragm muscle fibres Presence of ruptured muscle fibres, contraction bands and empty sarcolemmal tubes Size of diaphragmatic muscle fibres Presence of paracrystalline mitochondrial inclusion					Diameters of 200 randomly selected muscle fibres from each of seven SIDS and seven age-matched control cases were determined with light microscopy using a graduated eyepiece. Statistical analysis of the morphometrical data was performed using Wilcoxon's rank test	Muscle fibre diameters in SIDS diaphragms were significantly larger compared to controls (P < 0.0001). However, in almost all SIDS and control cases, axons and myelin sheaths were artificially swollen, and acute segmental muscle fibre ruptures and contracture bands were found. Prominent non-specific ultrastructural alterations advise caution in the interpretation of morphometric data
SIDS sudden infant death syndrome, NA not available
